# Supplementary material for: Correlations of SDF-1ɑ and XRCC1 gene polymorphisms with the risk of renal cancer development and bioinformatics studies of SDF-1α and XRCC1 and the prognosis of renal cancer
Source: Sci Rep. 2024 Feb 9;14:3367. doi: 10.1038/s41598-024-53808-4 (PMC10858090; doi:10.1038/s41598-024-53808-4)
Supplement: Supplementary file 2 — Supplementary Information 2. [file 41598_2024_53808_MOESM2_ESM.xls]

## Sheet: case group
Sample Name	rs1799782	rs1801157
F166	G/G	C/T
F169	G/G	C/C
F173	G/A	C/C
F2001	G/G	C/C
F2002	A/A	C/C
F2005	G/G	C/T
F2009	G/G	C/C
F20102	G/G	C/C
F20105	G/A	C/C
F20109	G/A	C/T
F2012	G/G	C/T
F20121	G/A	C/C
F20123	A/A	C/T
F2020	G/G	T/T
F2023	G/G	C/T
F2024	A/A	T/T
F2025	A/A	C/C
F2026	G/G	C/T
F2032	G/G	C/T
F2051	G/A	C/C
F2054	G/A	C/T
F2058	G/A	C/C
F2062	A/A	C/C
F2063	G/A	C/C
F2070(19B0423D-3_P1B09)	G/A	C/C
F2078	G/A	C/C
F2079	G/G	C/T
F2080	G/G	C/T
F2082	G/A	C/C
F2088	G/G	C/T
F2091	G/G	C/T
F2092	G/A	C/T
F2095	G/A	C/C
F2096	G/A	C/C
N371	G/A	C/T
N378	G/A	C/C
F18	G/A	C/C
F19	G/A	C/C
F20	G/G	C/C
F22	G/G	C/T
F23	G/A	C/C
F27	G/G	C/T
F29	G/G	C/T
F30	G/G	C/C
F31	G/G	C/C
F35	G/G	C/T
F37	G/A	C/C
F42	G/A	C/C
F43	G/G	C/C
F47	G/G	C/T
F53	G/A	C/C
F55	G/A	C/C
F56	G/G	C/T
F58	G/A	C/C
F66	G/G	C/C
F67	G/G	C/C
F70	G/A	C/C
F72	G/G	C/C
F73	G/G	C/C
F81	G/G	C/T
F84	G/A	C/C
F87	G/G	C/T
F89	A/A	C/T
F97	G/A	T/T
F98	G/G	C/C
N37	A/A	C/C
N55	G/G	C/C
N59	G/A	C/C
N62	G/G	C/T
N63	G/G	C/T
N66	G/A	C/C
N60	G/A	C/T
N71	G/G	C/C
N77	G/G	C/C
N232	G/G	C/T
N237	G/G	C/C
N244	G/A	C/C
N245	G/G	C/T
N260	A/A	C/T
N262	G/G	C/T
N269	G/G	C/C
N270	G/G	C/C
N272	G/G	C/T
F07	G/A	C/C
F10	G/G	C/T
F103	G/A	C/T
F110	G/A	C/C
F114(P01_D08)	G/G	C/C
N13	G/A	C/C
N27	A/A	C/T
N129	A/A	C/C
N36	G/G	C/T
N169	G/G	C/C
N181	A/A	C/C
N182	G/A	C/C
N187	G/G	C/C
N189	G/A	C/C
N196	G/A	C/C
N198	G/A	C/T
N200	G/G	C/C
N201	G/A	C/T
N202	G/A	C/C
F130	A/A	C/C
F131	G/G	C/C
N283	G/G	C/T
N290	G/G	C/C
N292	G/G	C/T
N306	G/G	C/T
N310	G/A	C/C
N328	G/G	C/C
N338	G/G	C/C
N341	G/A	C/C
N346	A/A	C/C
N347	G/A	C/C
N354	G/G	T/T
N360	G/G	C/C
N362	G/G	C/T
F04	G/A	C/C
F102	G/G	C/C
F104	G/A	C/T
F105	G/A	C/T
N33	G/A	C/T
N103	G/A	C/C
N107	G/G	C/C
N128	G/G	C/C
N166	G/G	C/T
N167	G/A	C/C
N197	A/A	C/T
N203	G/G	T/T
N218	A/A	C/C
N138	G/A	C/T
F05	G/A	C/C
F06	G/A	C/C
F12	G/A	C/T
F13	G/A	C/T
N11	G/G	C/C
N12	A/A	C/T
N15	G/A	C/C
N34	G/G	C/T
N35	G/A	C/C
N38	G/A	C/C
N68	G/A	C/C
N70	A/A	C/T
N72	G/A	C/C
N73	G/A	C/T
N74	G/G	C/C
N75	G/A	C/C
N76	G/G	C/C
N78	G/G	C/C
N82	G/G	C/C
N83	G/G	C/C
N84	G/A	C/C
N85	G/G	C/T
N97	G/G	C/T
N99	G/A	C/C
N100	G/G	T/T
N105	G/A	C/T
N106	G/G	C/C
N148	G/A	C/C
N149	G/G	C/C
N150	G/G	C/C
N151	A/A	C/C
N153	G/G	C/C
N156	G/G	C/C
N111	G/A	C/T
N113	G/G	C/C

## Sheet: control group
Sample Name	rs1799782	rs1801157
C100	G/G	C/C
C114(19B0423D-3)	G/A	C/C
C125	G/G	C/T
C132	G/A	C/T
C20	G/A	C/C
C249	G/A	C/C
C29	G/G	C/T
C321	A/A	T/T
C476	G/A	C/T
C486	G/A	C/T
C496	G/A	C/T
C505	G/G	C/T
C61	G/A	C/C
C69	G/G	C/T
C74	A/A	C/C
C80	G/A	C/T
C86	G/G	C/T
C93	G/A	C/T
D111	G/A	C/C
D115	G/A	C/C
D130	G/A	C/T
D137	A/A	C/C
C240	G/G	C/C
C136	G/G	C/C
C21	G/G	C/C
C133	G/G	C/C
C312	G/A	C/C
C75	G/G	T/T
C103	G/A	C/T
D2	G/A	C/T
D68	G/A	C/T
D70	G/G	C/C
D49	G/G	C/C
C376	G/G	C/C
C439	G/A	T/T
C233	G/A	C/C
C88	G/G	C/C
D25	G/G	C/T
C13	G/G	C/C
D46	G/G	T/T
C248	G/A	C/T
D69	G/G	C/C
D9	G/G	C/C
C58	G/G	C/C
C62	G/G	C/T
C102	G/G	C/T
D30(P05_H12)	G/A	T/T
D87	G/G	C/T
C23	G/G	C/C
D96	G/G	C/C
C115	G/G	C/C
D36	G/A	C/C
C244	G/A	C/C
D110	G/G	C/T
C94	G/G	C/T
D106	G/G	C/T
D120	G/A	C/C
C97	G/A	C/C
C32	A/A	C/T
C389	G/G	C/C
C5	G/A	C/C
C428	G/G	C/T
C47	G/G	C/T
C73	G/G	C/T
C104	G/A	C/C
C30	G/G	C/C
C342	G/G	T/T
C311	G/A	C/T
C54	G/G	C/C
C437	G/G	C/T
C7	G/A	C/C
C268	G/A	C/T
C127	G/G	C/T
C241	G/G	C/C
C169	G/A	C/C
C129	G/A	C/T
C236	G/G	C/T
D32	G/A	C/C
C306	G/A	T/T
C17	G/G	C/C
C247	A/A	C/T
D26	G/G	C/C
D42	G/G	C/T
D38	G/G	C/C
C14	G/A	C/T
D14	G/G	C/T
C41	G/A	C/C
C313	G/A	C/C
C333	G/G	C/C
D35	G/A	C/C
D5	G/G	C/T
C156	G/A	C/T
C107	G/A	C/T
C243	G/G	C/T
C438	G/G	C/T
C404	A/A	C/T
D103	G/A	C/T
D3	G/G	C/C
C284	G/A	C/C
D108	G/A	C/C
C48	G/G	C/C
C365	G/A	C/C
C185	G/A	C/C
D6	G/A	C/T
D33	G/G	C/C
D91	G/A	C/C
C163	G/A	C/T
C296	G/G	C/C
C384	G/A	C/C
D93	G/A	C/T
C119	G/A	C/C
C406	G/G	C/C
D100	G/G	C/C
D15	G/G	C/C
C27	G/A	C/T
C71	G/A	C/T
C402	G/G	C/C
C361	G/A	C/C
C266	A/A	C/T
D17	G/A	C/T
D81	G/A	C/C
C362	A/A	C/C
D44	G/G	C/T
C491	G/G	C/C
D72	G/G	C/C
C262	G/A	C/T
C440	G/G	C/C
D97	G/G	C/C
D13	G/G	C/C
D47	A/A	C/T
C272	G/A	C/C
D77	G/G	C/T
C400	G/A	C/T
D40	G/A	C/C
D19	G/G	C/T
C230	G/A	C/T
C363	G/A	C/C
C309	G/G	C/C
C349	G/A	C/C
2B594	G/A	C/T
2B600	G/G	C/C
2B610	G/A	C/T
2B611	G/A	C/C
2B612	G/G	C/C
2B615	G/G	C/C
2B620	G/A	C/C
2B623	G/G	C/C
2B629	G/A	C/C
2B635	G/A	C/C
2B663	A/A	C/C
2B671	G/A	C/T
2B672	G/G	C/T
2B673	G/G	C/C
2B675	G/G	C/T
2B678	G/G	C/C
2B679	A/A	C/T
2B681	G/G	C/C
2B682	G/A	C/T
2B692	G/G	C/C
2B696	G/G	C/T
2B699	G/A	C/C
2B704	G/G	C/C
2B711	G/A	C/T
2B719	G/A	C/C
2B731	G/G	C/C
2B734	G/G	C/T
